# Supplementary material for: Protein Kinase Inhibitors and Oxidative Stress Modulate In Vivo Phosphorylation of Trypanosoma cruzi DNA Polymerase β
Source: Pharmaceutics. 2026 Mar 20;18(3):385. doi: 10.3390/pharmaceutics18030385 (PMC13030474; doi:10.3390/pharmaceutics18030385)
Supplement: Supplementary file 1 [file pharmaceutics-18-00385-s001.zip]

Archive with 3 entries (3 files):
- .DS_Store
- Leyenda.Table S1.Suplementaria. Pharmaceutics.pdf
- MS.Data.Pharmaceutics..xlsx
