# Supplementary material for: Protein Kinase Inhibitors and Oxidative Stress Modulate In Vivo Phosphorylation of Trypanosoma cruzi DNA Polymerase β
Source: Pharmaceutics. 2026 Mar 20;18(3):385. doi: 10.3390/pharmaceutics18030385 (PMC13030474; doi:10.3390/pharmaceutics18030385)
Supplement: Supplementary file 1 [file pharmaceutics-18-00385-s001.zip › MS.Data.Pharmaceutics..xlsx]

## Sheet: combined_site_S_79.9663
Index	Gene	Protein	Protein ID	Peptide	Best Localization Probability	VJM_TiO2Man_1 Localization Probability	VJM_TiO2Man_2 Localization Probability	VJM_TiO2Man_1 Intensity	VJM_TiO2Man_2 Intensity				tr|A0A2V2VAG8|A0A2V2VAG8_TRYCR
A0A2V2VAG8_S185	C3747_206g42	tr|A0A2V2VAG8|A0A2V2VAG8_TRYCR	A0A2V2VAG8	LTSDYEIQVCGsYRR	1	0	1	0	32244.4				tr|A0A2V2X2U6|A0A2V2X2U6_TRYCR
A0A2V2VAG8_S193	C3747_206g42	tr|A0A2V2VAG8|A0A2V2VAG8_TRYCR	A0A2V2VAG8	HPFsGDVDAILAR;RHPFsGDVDAILAR	1	1	1	150698	128613				tr|A0A3R7LYF2|A0A3R7LYF2_TRYRA
A0A2V2VAG8_S275	C3747_206g42	tr|A0A2V2VAG8|A0A2V2VAG8_TRYCR	A0A2V2VAG8	sVPTALLTFTGSK	1	1	1	896866	826605				tr|C4NXS6|C4NXS6_TRYCR
A0A2V2VAG8_S299	C3747_206g42	tr|A0A2V2VAG8|A0A2V2VAG8_TRYCR	A0A2V2VAG8	QAAIsKGYLLNEYGLFK	1	1	0	14166.3	0
A0A2V2VAG8_S336	C3747_206g42	tr|A0A2V2VAG8|A0A2V2VAG8_TRYCR	A0A2V2VAG8	ANKIAGTKNsPTDAASDPTVEEGVDPVVSVISGHSAK;IAGTKNsPTDAASDPTVEEGVDPVVSVISGHSAK;NsPTDAASDPTVEEGVDPVVSVISGHSAK	1	1	1	460657	454144
A0A2V2VAG8_S355	C3747_206g42	tr|A0A2V2VAG8|A0A2V2VAG8_TRYCR	A0A2V2VAG8	NSPTDAASDPTVEEGVDPVVsVISGHSAK;NSPTDAASDPTVEEGVDPVVsVISGHSAKMETLGLTK	1	1	1	166815	248001
A0A2V2VAG8_S358	C3747_206g42	tr|A0A2V2VAG8|A0A2V2VAG8_TRYCR	A0A2V2VAG8	NSPTDAASDPTVEEGVDPVVSVIsGHSAK;NSPTDAASDPTVEEGVDPVVSVIsGHSAKMETLGLTK	1	1	1	337050	339270
A0A2V2VAG8_S361	C3747_206g42	tr|A0A2V2VAG8|A0A2V2VAG8_TRYCR	A0A2V2VAG8	NSPTDAASDPTVEEGVDPVVSVISGHsAK;NSPTDAASDPTVEEGVDPVVSVISGHsAKMETLGLTK	1	1	1	184380	288123
A0A2V2VAG8_S46	C3747_206g42	tr|A0A2V2VAG8|A0A2V2VAG8_TRYCR	A0A2V2VAG8	ALNsLKTNLDLPLR	1	0	1	0	63685.3
A0A2V2VAG8_S69	C3747_206g42	tr|A0A2V2VAG8|A0A2V2VAG8_TRYCR	A0A2V2VAG8	TVEDLERFPGFGsK	1	1	1	442833	309797
A0A2V2VAG8_T102	C3747_206g42	tr|A0A2V2VAG8|A0A2V2VAG8_TRYCR	A0A2V2VAG8	AIQELtQVHGFGPR	1	1	0	17418.5	0
A0A2V2VAG8_T333	C3747_206g42	tr|A0A2V2VAG8|A0A2V2VAG8_TRYCR	A0A2V2VAG8	ANKIAGtKNSPtDAASDPTVEEGVDPVVSVISGHSAK;IAGtKNSPTDAASDPTVEEGVDPVVSVISGHSAK	1	1	1	246112	183242
A0A2V2VAG8_T345	C3747_206g42	tr|A0A2V2VAG8|A0A2V2VAG8_TRYCR	A0A2V2VAG8	NSPTDAASDPtVEEGVDPVVSVISGHSAK	1	1	1	81696.2	97419.1
A0A2V2VAG8_T366	C3747_206g42	tr|A0A2V2VAG8|A0A2V2VAG8_TRYCR	A0A2V2VAG8	MEtLGLTKEELEVK;MEtLGLTKEELEVKR	1	1	1	606801	576326
A0A2V2VAG8_T49	C3747_206g42	tr|A0A2V2VAG8|A0A2V2VAG8_TRYCR	A0A2V2VAG8	ALNSLKtNLDLPLR	1	1	0	62382	33396.4
A0A2V2VAG8_Y186	C3747_206g42	tr|A0A2V2VAG8|A0A2V2VAG8_TRYCR	A0A2V2VAG8	LTSDYEIQVCGSyRR	1	0	1	0	32244.4
A0A2V2VAG8_Y302	C3747_206g42	tr|A0A2V2VAG8|A0A2V2VAG8_TRYCR	A0A2V2VAG8	GyLLNEYGLFK	1	0	1	0	31375.8
A0A2V2VAG8_Y307	C3747_206g42	tr|A0A2V2VAG8|A0A2V2VAG8_TRYCR	A0A2V2VAG8	GYLLNEyGLFK	1	0	1	0	41785.2
A0A2V2VAG8_Y35	C3747_206g42	tr|A0A2V2VAG8|A0A2V2VAG8_TRYCR	A0A2V2VAG8	yKVQSYIR	1	1	1	23724.9	42234.1
P01012_S345	SERPINB14	sp|P01012|OVAL_CHICK	P01012	EVVGsAEAGVDAASVSEEFR	1	0	1	91992.9	2175258
P02662_S130	CSN1S1	sp|P02662|CASA1_BOVIN	P02662	VPQLEIVPNsAEER;VPQLEIVPNsAEERLHSMK;YKVPQLEIVPNsAEER;YKVPQLEIVPNsAEERLHSMK	1	1	1	387524	557127
P02662_S61	CSN1S1	sp|P02662|CASA1_BOVIN	P02662	DIGsEsTEDQAMEDIK	1	0	1	0	60182.9
P02662_S63	CSN1S1	sp|P02662|CASA1_BOVIN	P02662	DIGsEsTEDQAMEDIK	1	0	1	0	60182.9
	CSN1S2	sp|P02663|CASA2_BOVIN	P02663	EQLsTSEENSKK	1	0	1	0	12791.4
P02663_S146	CSN1S2	sp|P02663|CASA2_BOVIN	P02663	NAVPITPTLNREQLSTsEENSKK	1	1	0	48465.9	0
P02663_S158	CSN1S2	sp|P02663|CASA2_BOVIN	P02663	TVDMEsTEVFTK;TVDMEsTEVFTKK	1	1	1	187139	188403
P02663_S46	CSN1S2	sp|P02663|CASA2_BOVIN	P02663	NMAINPsKENLCSTFCK	1	1	1	21636.8	34333.7
P02663_T145	CSN1S2	sp|P02663|CASA2_BOVIN	P02663	NAVPITPTLNREQLStSEENSKK	1	1	0	48465.9	0
P02666_S50	CSN2	sp|P02666|CASB_BOVIN	P02666	FQsEEQQQTEDELQDK	1	1	1	29252.7	66681.1

## Sheet: DNA polimerase
Index	Gene	Protein	Protein ID	Peptide	VJM_TiO2Man_1 Localization Probability	VJM_TiO2Man_2 Localization Probability	VJM_TiO2Man_1 Intensity	VJM_TiO2Man_2 Intensity
A0A2V2VAG8_S185	C3747_206g42	tr|A0A2V2VAG8|A0A2V2VAG8_TRYCR	A0A2V2VAG8	LTSDYEIQVCGsYRR	0	1	0	32244.4
A0A2V2VAG8_S193	C3747_206g42	tr|A0A2V2VAG8|A0A2V2VAG8_TRYCR	A0A2V2VAG8	HPFsGDVDAILAR;RHPFsGDVDAILAR	1	1	150698	128613
A0A2V2VAG8_S275	C3747_206g42	tr|A0A2V2VAG8|A0A2V2VAG8_TRYCR	A0A2V2VAG8	sVPTALLTFTGSK	1	1	896866	826605
A0A2V2VAG8_S299	C3747_206g42	tr|A0A2V2VAG8|A0A2V2VAG8_TRYCR	A0A2V2VAG8	QAAIsKGYLLNEYGLFK	1	0	14166.3	0
A0A2V2VAG8_S336	C3747_206g42	tr|A0A2V2VAG8|A0A2V2VAG8_TRYCR	A0A2V2VAG8	ANKIAGTKNsPTDAASDPTVEEGVDPVVSVISGHSAK;IAGTKNsPTDAASDPTVEEGVDPVVSVISGHSAK;NsPTDAASDPTVEEGVDPVVSVISGHSAK	1	1	460657	454144
A0A2V2VAG8_S355	C3747_206g42	tr|A0A2V2VAG8|A0A2V2VAG8_TRYCR	A0A2V2VAG8	NSPTDAASDPTVEEGVDPVVsVISGHSAK;NSPTDAASDPTVEEGVDPVVsVISGHSAKMETLGLTK	1	1	166815	248001
A0A2V2VAG8_S358	C3747_206g42	tr|A0A2V2VAG8|A0A2V2VAG8_TRYCR	A0A2V2VAG8	NSPTDAASDPTVEEGVDPVVSVIsGHSAK;NSPTDAASDPTVEEGVDPVVSVIsGHSAKMETLGLTK	1	1	337050	339270
A0A2V2VAG8_S361	C3747_206g42	tr|A0A2V2VAG8|A0A2V2VAG8_TRYCR	A0A2V2VAG8	NSPTDAASDPTVEEGVDPVVSVISGHsAK;NSPTDAASDPTVEEGVDPVVSVISGHsAKMETLGLTK	1	1	184380	288123
A0A2V2VAG8_S46	C3747_206g42	tr|A0A2V2VAG8|A0A2V2VAG8_TRYCR	A0A2V2VAG8	ALNsLKTNLDLPLR	0	1	0	63685.3
A0A2V2VAG8_S69	C3747_206g42	tr|A0A2V2VAG8|A0A2V2VAG8_TRYCR	A0A2V2VAG8	TVEDLERFPGFGsK	1	1	442833	309797
A0A2V2VAG8_T102	C3747_206g42	tr|A0A2V2VAG8|A0A2V2VAG8_TRYCR	A0A2V2VAG8	AIQELtQVHGFGPR	1	0	17418.5	0
A0A2V2VAG8_T333	C3747_206g42	tr|A0A2V2VAG8|A0A2V2VAG8_TRYCR	A0A2V2VAG8	ANKIAGtKNSPtDAASDPTVEEGVDPVVSVISGHSAK;IAGtKNSPTDAASDPTVEEGVDPVVSVISGHSAK	1	1	246112	183242
A0A2V2VAG8_T345	C3747_206g42	tr|A0A2V2VAG8|A0A2V2VAG8_TRYCR	A0A2V2VAG8	NSPTDAASDPtVEEGVDPVVSVISGHSAK	1	1	81696.2	97419.1
A0A2V2VAG8_T366	C3747_206g42	tr|A0A2V2VAG8|A0A2V2VAG8_TRYCR	A0A2V2VAG8	MEtLGLTKEELEVK;MEtLGLTKEELEVKR	1	1	606801	576326
A0A2V2VAG8_T49	C3747_206g42	tr|A0A2V2VAG8|A0A2V2VAG8_TRYCR	A0A2V2VAG8	ALNSLKtNLDLPLR	1	0	62382	33396.4
A0A2V2VAG8_Y186	C3747_206g42	tr|A0A2V2VAG8|A0A2V2VAG8_TRYCR	A0A2V2VAG8	LTSDYEIQVCGSyRR	0	1	0	32244.4
A0A2V2VAG8_Y302	C3747_206g42	tr|A0A2V2VAG8|A0A2V2VAG8_TRYCR	A0A2V2VAG8	GyLLNEYGLFK	0	1	0	31375.8
A0A2V2VAG8_Y307	C3747_206g42	tr|A0A2V2VAG8|A0A2V2VAG8_TRYCR	A0A2V2VAG8	GYLLNEyGLFK	0	1	0	41785.2
A0A2V2VAG8_Y35	C3747_206g42	tr|A0A2V2VAG8|A0A2V2VAG8_TRYCR	A0A2V2VAG8	yKVQSYIR	1	1	23724.9	42234.1
